# Supplementary material for: Scenario-Led Habitat Modelling of Land Use Change Impacts on Key Species
Source: PLoS One. 2015 Nov 16;10(11):e0142477. doi: 10.1371/journal.pone.0142477 (PMC4646449; doi:10.1371/journal.pone.0142477)
Supplement: S4 File — R code to run the models under the stated scenarios. (R) [file pone.0142477.s004.R]

#Appendix S1. R code for landscape simulation modelling

# The first section details the global variables, writes functions for the modelling and runs an initial MaxEnt model on the 'current' data'

# Load required packages
library(raster)
library(dismo)
library(ROCR)
library(sp)

# Set current directory as "work"
work <- getwd()

# Create variable for projection (British National Grid)
BNG <- CRS("+init=epsg:27700")

# Set the number of runs for each scenario
models <- 30
# Set the number of iterations for new habitat growth
iterations <- 50
# Set the probability of transition from old to new habitat for each cell
p.trans <- 0.25

# Set the number of starting points for each simulation
n.points <- 20

# Function to calculate probability of transition (x is the number of nearby cells with value > 0)
f.prob <- function(x, p.trans){
          x*p.trans
 }

# Function to produce 0 or 1 based on the probability of transition
f.bin <- function(x){
    if(!is.na(x)) x <- rbinom(1,1,x)
    else x <- NA
 }

# Function to correct values > 1
f.correct <- function(x){
  if(!is.na(x) && x > 1) x <- 1
  else x
}

### Function to grow new habitat

f.Exp <- function(map, base.map, p.trans){
		# set the starting points map, "map", as the intial habitat and create matrix
              mat.0 <- as.matrix(map)
		# calculate the number of cells with value > 0 around each cell
               map.t <- focal(map, w=matrix(1, nr=3, nc=3),sum, na.rm=T, pad=T) 
		# Create transition matrix using the original habitat, "base map", and "map"
              map.t <- map.t + base.map
                mat.t <- as.matrix(map.t)
		# Calculate probability of transition for each cell 
                mat.prob <- apply(mat.t, c(1,2), f.prob, p.trans=p.trans)
               mat.cor <- mat.0 + mat.prob
		# Apply habitat change based on probability of transition
              mat.cor <- apply(mat.cor, c(1,2), f.correct)
		# Correct any values above 1
               mat.new <- apply(mat.cor, c(1,2), f.bin)
		# Create new raster of habitat patches
               map.new <- raster(mat.new, xmn=xmin(map), xmx=xmax(map), ymn=ymin(map), ymx=ymax(map), crs=paste(projection(map)))
}

# Model of black grouse habitat suitability in 1994


# Read in black grouse presence locations
BK.pres <- read.csv("BK_pres.csv")

# Read and 'stack' environmental layers
env.l.base <- stack(raster(paste(getwd(), "Proportion/hab_1.asc", sep="/"), crs=BNG), raster(paste(getwd(), "Proportion/hab_2.asc", sep="/"), crs=BNG), raster(paste(getwd(), "Proportion/hab_3.asc", sep="/"), crs=BNG), raster(paste(getwd(), "Proportion/hab_4.asc", sep="/"), crs=BNG), raster(paste(getwd(), "Proportion/hab_5.asc", sep="/"), crs=BNG), raster(paste(getwd(), "Proportion/hab_6.asc", sep="/"), crs=BNG), raster("studyareadem.asc", crs=BNG))

# Run MaxEnt model on locations and environmental layers
max_base <- maxent(env.l.base, BK.pres, args = c('outputgrids=true','betamultiplier=7')) 

# Project model onto environmental layers to create suitability map
base.map <- predict(max_base, env.l.base)

# Write map to gile
writeRaster(base.map, filename=(paste(getwd(), "base_map.grd", sep="/")), overwrite=T)

# Extract threshold values from MaxEnt scores 
BK.sp <- SpatialPoints(BK.pres, proj4string=BNG)
BK.scores <- extract(base.map, BK.sp)
# First quartile
cutoff.1 <- summary(BK.scores)[[2]]
# Median
cutoff.med <- summary(BK.scores)[[3]] 
# Third quartile
cutoff.3 <- summary(BK.scores)[[5]]

# Reclass relative suitability map to binary maps
rcl.1 <- matrix(c(0, cutoff.1-0.0001, 0, cutoff.1, 1, 1), nrow=3, ncol=3, byrow=T)
rcl.med <- matrix(c(0, cutoff.med-0.0001, 0, cutoff.med, 1, 1), nrow=3, ncol=3, byrow=T)
rcl.3 <- matrix(c(0, cutoff.3-0.0001, 0, cutoff.3, 1, 1), nrow=3, ncol=3, byrow=T)
pa.1 <- reclass(base.map, rcl.1)
pa.med <- reclass(base.map, rcl.med)
pa.3 <- reclass(base.map, rcl.3)
rm(base.map)

# Write thresholds and proportions of study area predictred as present to file
max_scores <- data.frame("Model"=c("1st", "Median", "3rd"),"Proportion"=numeric(3), "Cutoff"=numeric(3))
max_scores[1,3] <- cutoff.1
max_scores[2,3] <- cutoff.med
max_scores[3,3] <- cutoff.3
max_scores[1,2] <- cellStats(pa.1, mean)
max_scores[2,2] <- cellStats(pa.med, mean)
max_scores[3,2] <- cellStats(pa.3, mean)
rm(pa)
write.csv(max_scores, "max_models.csv", row.names=F)


#### The following code runs a landscape simulation model ####

# Set output directory for scenario
output <- paste(getwd(), "Scenario_1", sep="/")

# Declare data frame to store results from the three different thresholds
pres.abs <- data.frame("1st"=numeric(models), "Median"=numeric(models), "3rd"=numeric(models))

# Create loop to run the number of replicates
for(j in 1:models){

# Read in potential land-use change layer (i.e. habitat to be changed)
potential <- raster(paste(getwd(), "Binary/bin_2.asc", sep="/"),  crs=BNG)

# Reclass potential layer to allow selection of start points
rcl <- matrix(c(-1,0.7,NA,0.8,1.2,0), nrow=2, ncol=3, byrow=T)
potential.0 <- reclass(potential, rcl)

# Create 20 random start points within the potential layer
rnd.pts <- randomPoints(potential.0, 20)

# Convert start points to raster 
rnd.pts <- as.data.frame(rnd.pts)
potential.pts <- rasterize(rnd.pts, potential, background=0)
potential.pts <- potential.0 + potential.pts
projection(potential.pts) <- BNG
rm(potential)

# Run the cellular function to grow new habitat one to get a stating map
new.hab <- f.Exp(potential.pts, potential.pts, p.trans)

# Run the function for the set number of iterations as long as the area affected is less than or equal to the proportion of habitat to be changed
for(i in 1:iterations){
	if(cellStats(new.hab, sum) <= <<<***10% of habitat extent in cells***>>>) new.hab.1 <- f.Exp(new.hab, potential.pts, p.trans)
	else new.hab <- new.hab
    }

# Create an output directory for maps
dir.create(paste(getwd(), "/Scenario_1/run_", j, sep=""))

# Reclass habitat map so it can be combined with current habitat (change NA to 0)
rcl.na <- matrix(c(NA, NA, 0), nrow=1, ncol=3, byrow=T)
new.hab <- reclass(new.hab, rcl.na)


# Read in current habitat layer
current.hab <- raster(paste(getwd(), "Binary/bin_3.asc", sep="/"))

# Add new habitat co current habitat
combined.hab<- current.hab + new.hab
# Reclass combined habitat map to remove NAs
combined.hab <- reclass(combined.hab, rcl.na)

# Set projection of combined map
projection(combined.hab) <- BNG

# Calculate proportion of habitat per 2 km squared
combined.hab <- focal(combined.hab, w=71, mean, na.rm=T, pad=T)

# Write raster map of new (current plus new patches) habitat to output directory
setwd(output)
writeRaster(combined.hab, paste(paste(getwd(), "/run_", j, sep=""), "/combined.hab.asc", sep=""), overwrite=T)
rm(current.hab, combined.hab)

# Return to working directory
setwd(work)

# Read in old layer of habitat which has been changed
old.hab <- raster(paste(getwd(), "Binary/bin_2.asc", sep="/"))

# Remove converted patches from habitat layer
hab.change <- old.hab - new.hab

# Reclass to remove NAs
hab.change<- reclass(hab.change, rcl.na)

# Set projection of layer
projection(hab.change) <- BNG

# Calculate proportion of habitat per 2 km squared
hab.change <- focal(hab.change, w=71, mean, na.rm=T, pad=T)

# Write altered layer to output directory
setwd(output)
writeRaster(hab.change, paste(paste(getwd(), "/run_", j, sep=""), "/ hab.change.asc", sep=""), overwrite=T)
rm(old.hab, hab.change)
setwd(work)

gc()
# Read stack of raster layer representing new habitat. The maps from the above simulation is read from the output directory, the others from the original habitat layers
env.l.new <- stack(raster(paste(getwd(), "Proportion/hab_1.asc", sep="/"), crs=BNG), raster(paste(getwd(), paste("Scenario_1/run_", j, sep=""), "hab.change", sep="/"), crs=BNG), raster(paste(getwd(), paste("Scenario_1/run_", j, sep=""), "combined.hab.asc", sep="/"), crs=BNG), raster(paste(getwd(), raster(paste(getwd(), "Proportion/hab_4.asc", sep="/"), crs=BNG), crs=BNG), raster(paste(getwd(), "Proportion/hab_5.asc", sep="/"), crs=BNG), raster(paste(getwd(), "Proportion/hab_6.asc", sep="/"), crs=BNG), raster("studyareadem.asc", crs=BNG))

# Project MaxEnt model onto new environmental layers
pred <- predict(max_base, env.l.new)

Output prediction map as raster
writeRaster(pred, filename=(paste(getwd(), "Scenario_1", paste("pred_map", j, ".grd", sep= ""), sep="/")), overwrite=T)
rm(env.l.new)
gc()

# Calculate proportion of study area predicted present at three thresholds

# First quartile
pa <- reclass(pred, rcl.1)
pres.abs[j,1] <- cellStats(pa, mean)
# Median
pa <- reclass(pred, rcl.med)
pres.abs[j,2] <- cellStats(pa, mean)
# Third quartile
pa <- reclass(pred, rcl.3)
pres.abs[j,3] <- cellStats(pa, mean)
rm(pa)

}

# Write results to file
write.csv(pres.abs, "Scenario.csv", row.names=F)
